# Supplementary material for: High-risk oral leukoplakia is associated with aberrant promoter methylation of multiple genes
Source: BMC Cancer. 2016 Jun 3;16:350. doi: 10.1186/s12885-016-2371-5 (PMC4891845; doi:10.1186/s12885-016-2371-5)
Supplement: Additional file 1: Table S1. — List of primers for MSP. (XLSX 37 kb) [file 12885_2016_2371_MOESM1_ESM.xlsx]

## Sheet: Sheet1
	Table S1 List of primers for MSP.
				Length
				of PCR	Annealing	Number
	Genes	Forward primer	Reverse primer	product	temp.	of PCR
				(bp)	(˚C)	cycles
	TSPYL5	AGATTTAAAGCGAGTTCGC	GTACAACTATACCGTCGCG	124	58	35
	DTX1	CGTTCGAGGGTTTACGTC	TCCGACGACTCCTACCG	119	58	35
	TRPC4	CGTTAGTTTTTGTTAGCGC	ACCGAACTCGAAATCCG	116	58	35
	CLDN11	TTTCGGTTTCGTTTCGC	CAACGCTACTAAACAACGCG	116	55	35
	RBP4	TGGTCGAGGTTATTTCGC	GAAAACACTTACATAACGCG	126	58	35
	EGFLAM	TTTTAGGGTGAGGATCGC	CGAAAACAAACAACCCG	169	58	35
	NKX2-3	TGTGTAGTTTCGTTCGTAGC	CGAAAAATTTACGTCACG	181	55	35
	CRIP1	GGGTAGGATTAGCGCGC	TCCCGAATCCAATTCCG	173	55	35
	CMTM3	GTTTGTGTGTGTTTGCGC	TTATTAACTATTCCAAACCTCG	138	58	35
	MAP6	ACGTCGTTTCGTTCGATC	AACGCAATCTACTACGAACG	128	58	35
	EHD3	GGTTAATTTTGTTTTCGTAGTC	CTAAACCTACGACCGCG	136	58	35
	ST8SIA1	TTTTGGGCGAGTGTCGC	TCTCATCAATTAATTCAACGACG	160	55	35
	MICB	GGGTTTGGTGAAGTTCGC	AAAAAACGTACGCGAACG	163	58	33
	TBX1	TCGTTGCGTATTGTATGC	TCAAAAAAATAAAACGCG	110	55	35
	CXCL14	TGTAGGGGTAGGAATCGTC	CACCATCACCTCTATAAAACG	104	58	32
